# Supplementary material for: Comparison of the Translational Potential of Human Mesenchymal Progenitor Cells from Different Bone Entities for Autologous 3D Bioprinted Bone Grafts
Source: Int J Mol Sci. 2021 Jan 14;22(2):796. doi: 10.3390/ijms22020796 (PMC7830021; doi:10.3390/ijms22020796)
Supplement: Supplementary file 1 [file ijms-22-00796-s001.zip]

Archive with 2 entries (2 files):
- P values alamarBlue.pdf
- P values real-time PCR.pdf
